# Supplementary material for: Preparatory Body State before Reacting to an Opponent: Short-Term Joint Torque Fluctuation in Real-Time Competitive Sports
Source: PLoS One. 2015 May 29;10(5):e0128571. doi: 10.1371/journal.pone.0128571 (PMC4449124; doi:10.1371/journal.pone.0128571)
Supplement: S1 Data — (CSV) [file pone.0128571.s001.csv]

ITd					PV					Aml					AvRMS					T1_IT					T2_IT					T3_IT					T4_IT					T1_RMS					T2_RMS
SS	NW_G	NW_P	W_G	W_P	SS	NW_G	NW_P	W_G	W_P	SS	NW_G	NW_P	W_G	W_P	SS	NW_G	NW_P	W_G	W_P	SS	NW_G	NW_P	W_G	W_P	SS	NW_G	NW_P	W_G	W_P	SS	NW_G	NW_P	W_G	W_P	SS	NW_G	NW_P	W_G	W_P	SS	NW_G	NW_P	W_G	W_P	SS	NW_G	NW_P	W_G	W_P
314	122	323	212	163	2.6348	2.6993	0.8348	2.3096	2.2798	2.9081	15.799	6.4523	7.189	23.074	0.21302	1.0174	0.95985	2.0812	1.6272	-69	-380	-382	-400	-400	25	-16	13	-52	-261	-12	-99	297	-321	-289	219	-200	282	-390	-341	2.8639	7.6287	1.6397	21.189	9.4432	1.6381	13.849	2.4801	41.493	22.953
342	144	122	153	274	2.1569	2.4876	1.4561	2.3839	2.5021	5.4238	13.231	4.7086	8.1132	8.1608	0.76757	1.1079	1.9186	2.0131	0.98802	-123	-289	-400	-293	399	-78	-65	1	-54	-263	70	94	253	-16	-175	43	-216	34	-294	-400	6.579	4.0576	65.558	50.552	97.127	7.2968	3.1298	75.72	35.893	152.88
305	137	128	191	389	2.7391	1.2265	1.0721	2.4852	2.9281	3.3481	8.2512	10.92	37.329	12.014	0.32454	1.9648	3.6	1.1113	0.99233	-71	-206	-54	390	-400	82	-260	-322	361	5	2	-310	178	34	-375	130	-173	-277	50	98	4.6134	54.246	22.738	10.813	10.641	2.6093	71.643	26.581	12.392	18.643
289	136	108	259	278	2.9785	1.4789	1.81	2.6924	2.9618	5.3195	7.5343	10.564	6.218	6.2932	0.13167	2.0313	2.1211	2.3548	2.0655	-68	-139	-400	-400	-400	75	-219	-347	-112	-49	-33	84	-338	-8	-352	206	-15	-321	-42	-302	5.173	14.976	12.083	56.911	52.022	1.8336	19.584	55.112	98.125	58.381
308	331	178	133	445	2.5417	2.2084	1.6788	1.8403	1.6662	3.6741	9.9086	8.6485	6.0171	25.201	0.25683	1.7768	1.6199	3.0115	4.4566	-55	-57	-400	-400	-361	-69	-64	-334	-37	-266	105	-310	-34	-400	-400	-36	231	-315	-149	-358	6.8965	12.022	13.646	25.661	51.567	6.547	20.51	13.952	69.381	70.444
250	137	73	157	86	2.2558	1.1957	1.5844	2.6113	1.1797	3.0752	9.3108	10.811	11.004	8.9411	0.18141	3.6857	3.6062	1.264	4.6359	-34	-399	-310	275	-340	114	174	-164	-152	-239	47	-366	-325	-323	-339	156	-355	65	-4	-247	4.8826	12.799	26.757	13.932	43.8	1.8055	29.563	80.501	15.43	65.439
232	173	193	205	198	2.3511	1.8985	2.0754	1.7864	3.3236	4.9113	13.066	12.317	15.229	14.987	0.16103	1.3573	1.2703	2.9952	2.1352	-47	-111	-400	-400	-293	-43	-354	0	-198	44	38	-164	-2	-338	-307	148	-241	65	-322	35	4.9714	7.9256	8.9761	15.812	33.569	3.5123	11.043	15.887	73.871	112.04
291	208	158	122	235	2.2367	0.85137	2.2263	2.0847	2.4634	3.0916	9.6032	9.7654	6.6127	8.3887	0.33743	9.2279	1.2019	4.5423	1.2631	-74	-363	-400	-400	-333	56	17	0	-83	-286	-33	36	-91	-328	3	91	26	0	-129	-230	4.7381	21.685	7.2547	66.93	10.655	2.7306	64.622	5.81	108.6	13.439
254	194	0	193	91	2.2141	2.3899	0	2.581	1.4886	4.7056	10.282	0	8.2957	11.441	0.097591	0.91099	0	1.1529	1.3623	-45	-231	0	-338	-400	109	26	0	-219	-352	7	12	0	-387	-235	112	-22	0	-321	-354	5.6858	4.0987	0	48.309	16.199	2.5043	12.42	0	70.122	41.491
277	373	0	212	360	2.448	2.1757	0	1.3541	1.8783	4.242	9.7727	0	10.086	7.9222	0.02954	1.415	0	2.3866	3.4436	-26	-330	0	-369	-400	128	-400	0	-313	-343	154	19	0	-200	-400	236	-204	0	-299	-345	4.1887	6.4812	0	41.503	37.118	1.6315	8.7745	0	235.24	95.115
362	104	0	213	131	2.7762	0.97484	0	2.4481	1.9862	4.1082	7.8558	0	11.986	7.3891	0.22715	2.4018	0	2.1352	1.8576	-49	-188	0	-387	-400	38	-189	0	-59	-351	-98	-221	0	-344	-354	42	-304	0	-335	-311	2.4121	6.343	0	11.303	30.16	2.5779	11.564	0	33.251	41.585
328	282	0	182	437	2.3994	1.6663	0	2.1263	0.93252	5.8359	5.799	0	9.392	4.3438	0.83752	1.8378	0	3.0403	2.3067	-106	347	0	-324	-312	-29	-270	0	-267	-347	51	-400	0	-57	-324	-7	43	0	-356	-317	5.7509	3.4851	0	57.833	445.12	4.2801	5.0283	0	116.95	639.1
331	77	0	180	343	2.7425	1.7799	0	2.571	2.4767	3.3212	6.9796	0	8.6782	10.83	0.23944	1.4962	0	1.5979	3.2622	-46	374	0	-399	-400	91	-39	0	-186	-113	-31	-130	0	-338	-333	146	-285	0	-270	-308	4.2185	39.876	0	27.358	51.156	2.4353	49.629	0	83.04	101.81
308	98	0	104	596	3.1364	2.3117	0	0.88545	2.6883	5.5084	13.059	0	19.509	14.628	0.26848	1.3832	0	8.7131	1.5388	-65	-13	0	-213	-400	59	300	0	-348	-347	-23	-291	0	-309	-83	171	-254	0	-233	-103	4.8032	116.9	0	900.54	35.413	1.9077	190.28	0	1529.5	86.149
338	210	0	210	186	2.7292	2.549	0	2.1904	1.8669	5.1794	7.8209	0	4.3046	5.0665	0.5681	1.3464	0	1.3031	2.1519	-108	-358	0	-279	-396	-110	0	0	-82	-287	35	153	0	0	-118	-37	0	0	-288	-291	5.3159	21.289	0	27.345	32.463	4.9281	40.973	0	57.52	57.742
353	324	0	237	234	2.5084	0.82563	0	2.2573	2.607	3.929	8.9701	0	17.119	5.7062	0.29966	3.6523	0	2.0725	2.5186	-65	-329	0	0	-245	155	0	0	-287	-359	65	0	0	0	-229	147	0	0	0	-87	4.3188	19.81	0	15.007	30.097	2.1984	29.652	0	24.946	95.783
245	163	0	398	129	2.1594	0	0	3.1775	1.7156	5.4086	6.7023	0	15.529	14.326	0.17122	0	0	2.3348	3.3857	-45	-400	0	0	-310	-49	0	0	-309	138	25	0	0	0	315	123	0	0	0	-400	6.5734	7.2291	0	26.434	23.368	5.1963	28.286	0	57.468	46.434
305	0	0	0	544	2.1719	0	0	0	1.1489	5.8854	0	0	0	45.484	0.11485	0	0	0	6.2088	-59	0	0	0	-379	101	0	0	0	-293	-18	0	0	0	-311	0	0	0	0	-298	6.1493	0	0	0	73.159	3.2015	0	0	0	56.115
323	0	0	0	160	2.3059	0	0	0	2.2388	4.1353	0	0	0	10.858	0.096915	0	0	0	2.3738	-23	0	0	0	-319	145	0	0	0	-72	129	0	0	0	-365	204	0	0	0	-75	4.0329	0	0	0	35.365	0.94515	0	0	0	70.035
280	0	0	0	218	2.5327	0	0	0	2.4223	5.0442	0	0	0	8.2879	0.35332	0	0	0	2.9247	-79	0	0	0	-400	40	0	0	0	-335	12	0	0	0	-93	42	0	0	0	-212	2.9792	0	0	0	47.217	2.471	0	0	0	109.48
295	0	0	0	204	2.6081	0	0	0	2.5845	3.8289	0	0	0	12.533	0.22661	0	0	0	0.73335	-52	0	0	0	-364	96	0	0	0	-113	-7	0	0	0	-244	143	0	0	0	-307	4.1657	0	0	0	36.53	2.5867	0	0	0	51.971
292	0	0	0	757	2.8342	0	0	0	1.8236	5.7505	0	0	0	15.329	0.16636	0	0	0	3.7334	-72	0	0	0	-354	75	0	0	0	-363	-34	0	0	0	-400	180	0	0	0	-357	5.1294	0	0	0	25.791	2.7238	0	0	0	31.598
241	0	0	0	92	2.2848	0	0	0	2.3166	3.9968	0	0	0	7.3067	0.16548	0	0	0	1.8873	-42	0	0	0	-390	-52	0	0	0	-399	111	0	0	0	-400	-21	0	0	0	-365	5.9332	0	0	0	44.069	4.229	0	0	0	72.971
298	0	0	0	349	2.3791	0	0	0	3.2467	3.7289	0	0	0	46.373	0.3914	0	0	0	1.5844	-65	0	0	0	-362	118	0	0	0	-338	139	0	0	0	-341	144	0	0	0	62	4.6513	0	0	0	53.033	2.9201	0	0	0	119.62
205	0	0	0	109	2.1897	0	0	0	2.6933	5.0347	0	0	0	10.113	0.20312	0	0	0	1.406	-31	0	0	0	-400	-34	0	0	0	3	4	0	0	0	-370	139	0	0	0	-340	5.0131	0	0	0	38.949	4.5245	0	0	0	36.184
319	0	0	0	280	2.3703	0	0	0	2.5137	2.5208	0	0	0	7.8326	0.72737	0	0	0	2.8691	-89	0	0	0	-370	-6	0	0	0	0	50	0	0	0	-360	23	0	0	0	-25	4.5723	0	0	0	67.206	5.8521	0	0	0	222.46
274	0	0	0	138	2.1852	0	0	0	0.62886	5.2322	0	0	0	4.0303	0.14982	0	0	0	7.4163	-49	0	0	0	302	105	0	0	0	0	-11	0	0	0	-141	144	0	0	0	0	5.502	0	0	0	26.283	3.3957	0	0	0	67.011
232	0	0	0	381	2.3085	0	0	0	2.3145	4.4745	0	0	0	8.7737	0.14203	0	0	0	2.6444	-31	0	0	0	-238	113	0	0	0	0	84	0	0	0	-35	191	0	0	0	0	4.3533	0	0	0	47.211	1.6691	0	0	0	90.095
276	0	0	0	0	2.5854	0	0	0	0	5.5869	0	0	0	0	0.31316	0	0	0	0	-73	0	0	0	0	52	0	0	0	0	0	0	0	0	0	23	0	0	0	0	3.5937	0	0	0	0	2.5113	0	0	0	0
265	0	0	0	0	2.2697	0	0	0	0	4.1897	0	0	0	0	0.71053	0	0	0	0	-82	0	0	0	0	15	0	0	0	0	114	0	0	0	0	13	0	0	0	0	6.4134	0	0	0	0	3.5316	0	0	0	0
254	0	0	0	0	2.6676	0	0	0	0	4.2028	0	0	0	0	0.2126	0	0	0	0	-36	0	0	0	0	81	0	0	0	0	196	0	0	0	0	124	0	0	0	0	4.3741	0	0	0	0	2.274	0	0	0	0
307	0	0	0	0	3.061	0	0	0	0	5.6133	0	0	0	0	0.22615	0	0	0	0	-74	0	0	0	0	52	0	0	0	0	-47	0	0	0	0	163	0	0	0	0	5.6354	0	0	0	0	2.6188	0	0	0	0
245	0	0	0	0	2.4705	0	0	0	0	3.6647	0	0	0	0	0.20561	0	0	0	0	-54	0	0	0	0	-61	0	0	0	0	105	0	0	0	0	-13	0	0	0	0	5.6046	0	0	0	0	4.5837	0	0	0	0
311	0	0	0	0	2.469	0	0	0	0	2.9196	0	0	0	0	0.19719	0	0	0	0	-65	0	0	0	0	118	0	0	0	0	6	0	0	0	0	30	0	0	0	0	4.5349	0	0	0	0	2.9543	0	0	0	0
177	0	0	0	0	2.2241	0	0	0	0	4.4438	0	0	0	0	0.080773	0	0	0	0	-19	0	0	0	0	-15	0	0	0	0	117	0	0	0	0	135	0	0	0	0	3.2279	0	0	0	0	3.3298	0	0	0	0
290	0	0	0	0	2.4119	0	0	0	0	2.6433	0	0	0	0	0.55408	0	0	0	0	-72	0	0	0	0	35	0	0	0	0	84	0	0	0	0	57	0	0	0	0	4.7435	0	0	0	0	3.1707	0	0	0	0
267	0	0	0	0	2.0754	0	0	0	0	4.8436	0	0	0	0	0.18592	0	0	0	0	-39	0	0	0	0	127	0	0	0	0	0	0	0	0	0	140	0	0	0	0	5.7346	0	0	0	0	2.5097	0	0	0	0
215	0	0	0	0	2.336	0	0	0	0	5.7614	0	0	0	0	0.094845	0	0	0	0	-31	0	0	0	0	114	0	0	0	0	8	0	0	0	0	220	0	0	0	0	5.348	0	0	0	0	1.8388	0	0	0	0
299	0	0	0	0	2.6821	0	0	0	0	4.2563	0	0	0	0	0.17459	0	0	0	0	-65	0	0	0	0	62	0	0	0	0	67	0	0	0	0	210	0	0	0	0	2.4038	0	0	0	0	1.9882	0	0	0	0
298	0	0	0	0	2.4759	0	0	0	0	4.5914	0	0	0	0	0.48386	0	0	0	0	-22	0	0	0	0	25	0	0	0	0	122	0	0	0	0	34	0	0	0	0	5.0514	0	0	0	0	1.8322	0	0	0	0
260	0	0	0	0	2.6279	0	0	0	0	3.1731	0	0	0	0	0.24383	0	0	0	0	-44	0	0	0	0	-11	0	0	0	0	211	0	0	0	0	129	0	0	0	0	4.0394	0	0	0	0	2.3871	0	0	0	0
360	0	0	0	0	3.1448	0	0	0	0	5.6041	0	0	0	0	0.2502	0	0	0	0	-60	0	0	0	0	119	0	0	0	0	-18	0	0	0	0	166	0	0	0	0	4.4511	0	0	0	0	1.9096	0	0	0	0
270	0	0	0	0	2.4464	0	0	0	0	3.4864	0	0	0	0	0.43411	0	0	0	0	-75	0	0	0	0	-78	0	0	0	0	93	0	0	0	0	-43	0	0	0	0	6.2322	0	0	0	0	8.2867	0	0	0	0
300	0	0	0	0	2.4736	0	0	0	0	2.7177	0	0	0	0	0.26614	0	0	0	0	-71	0	0	0	0	104	0	0	0	0	104	0	0	0	0	159	0	0	0	0	4.8082	0	0	0	0	3.5138	0	0	0	0
240	0	0	0	0	2.3117	0	0	0	0	5.3771	0	0	0	0	0.16342	0	0	0	0	-57	0	0	0	0	57	0	0	0	0	25	0	0	0	0	115	0	0	0	0	4.9517	0	0	0	0	3.9486	0	0	0	0
199	0	0	0	0	2.3403	0	0	0	0	5.3671	0	0	0	0	0.12044	0	0	0	0	-27	0	0	0	0	118	0	0	0	0	9	0	0	0	0	193	0	0	0	0	5.8273	0	0	0	0	2.7443	0	0	0	0
[truncated: 75 more columns]
